# Supplementary material for: Waste-Towel-Derived Hard Carbon as High Performance Anode for Sodium Ion Battery
Source: Polymers (Basel). 2026 Jan 12;18(2):206. doi: 10.3390/polym18020206 (PMC12845708; doi:10.3390/polym18020206)
Supplement: Supplementary file 1 [file polymers-18-00206-s001.zip]

Archive with 1 entries (1 files):
- polymers-4054909-supplementary.pdf
